# Supplementary material for: Low Temperature Magnetic Transition of BiFeO3 Ceramics Sintered by Electric Field-Assisted Methods: Flash and Spark Plasma Sintering
Source: Materials (Basel). 2022 Dec 25;16(1):189. doi: 10.3390/ma16010189 (PMC9821829; doi:10.3390/ma16010189)
Supplement: Supplementary file 1 [file materials-16-00189-s001.zip]

Archive with 1 entries (1 files):
- materials-2112087-SI.pdf
